# Supplementary material for: Verification of Accuracy of Genomically Enhanced Predicted Transmitting Ability Techniques in Predicting Milk and Fat Production in Holstein Cattle in Taiwan
Source: Animals (Basel). 2025 Nov 19;15(22):3334. doi: 10.3390/ani15223334 (PMC12649444; doi:10.3390/ani15223334)
Supplement: Supplementary file 1 [file animals-15-03334-s001.zip]

Archive with 1 entries (1 files):
- animals-3989895-supplementary.pdf
